# Supplementary material for: Water-Soluble Melanoidin Pigment as a New Antioxidant Component of Fermented Willowherb Leaves (Epilobium angustifolium)
Source: Antioxidants (Basel). 2021 Aug 18;10(8):1300. doi: 10.3390/antiox10081300 (PMC8389334; doi:10.3390/antiox10081300)
Supplement: Supplementary file 1 [file antioxidants-10-01300-s001.zip]

Archive with 1 entries (1 files):
- antioxidants-1335279-supplementary.pdf
